# Supplementary material for: Protein language models are performant in structure-free virtual screening
Source: Brief Bioinform. 2024 Sep 27;25(6):bbae480. doi: 10.1093/bib/bbae480 (PMC11427677; doi:10.1093/bib/bbae480)
Supplement: Supplementary_Material_bbae480 [file supplementary_material_bbae480.zip]

Archive with 10 entries (10 files):
- Supplementary_Figure_1_bbae480.png
- Supplementary_Figure_2_bbae480.png
- Supplementary_Figure_3_bbae480.png
- Supplementary_file_1_bbae480.xlsx
- Supplementary_file_2_bbae480.xlsx
- Supplementary_file_3_bbae480.tarz
- Supplementary_Information_bbae480.docx
- Supplementary_Table_1_bbae480.docx
- Supplementary_Table_2_bbae480.docx
- Supplementary_Table_3_bbae480.docx
